# Supplementary material for: B-cell hub genes play a cardiovascular pathogenic role of in childhood obesity and Kawasaki disease as revealed by transcriptomics-based analyses
Source: Sci Rep. 2024 Jul 8;14:15671. doi: 10.1038/s41598-024-65865-w (PMC11231228; doi:10.1038/s41598-024-65865-w)
Supplement: Supplementary file 1 — Supplementary Information. [file 41598_2024_65865_MOESM1_ESM.zip]

Archive with 20 entries (20 files):
- supplementary files/Figure S1.jpg
- supplementary files/Figure S2.jpg
- supplementary files/Figure S3.jpg
- supplementary files/Figure S4.jpg
- supplementary files/Figure S5.jpg
- supplementary files/Figure S6.jpg
- supplementary files/Figure S7.jpg
- supplementary files/Figure S8.jpg
- supplementary files/Figure S9.jpg
- supplementary files/supplymentary figure1.docx
- supplementary files/supplymentary figure2.docx
- supplementary files/supplymentary figure3.docx
- supplementary files/supplymentary figure4.docx
- supplementary files/supplymentary figure5.docx
- supplementary files/supplymentary figure6.docx
- supplementary files/supplymentary figure7.docx
- supplementary files/supplymentary figure8.docx
- supplementary files/supplymentary figure9.docx
- supplementary files/Table S1.docx
- supplementary files/Table S2.xlsx
