# Supplementary material for: B-cell hub genes play a cardiovascular pathogenic role of in childhood obesity and Kawasaki disease as revealed by transcriptomics-based analyses
Source: Sci Rep. 2024 Jul 8;14:15671. doi: 10.1038/s41598-024-65865-w (PMC11231228; doi:10.1038/s41598-024-65865-w)
Supplement: Supplementary file 1 — Supplementary Information. [file 41598_2024_65865_MOESM1_ESM.zip › supplementary files/Table S2.xlsx]

## Sheet: Sheet1
SNP	effect_allele.exposure	other_allele.exposure	effect_allele.outcome	other_allele.outcome	beta.exposure	beta.outcome	eaf.exposure	eaf.outcome	remove	palindromic	ambiguous	id.outcome	chr	pos	se.outcome	samplesize.outcome	pval.outcome	outcome	originalname.outcome	outcome.deprecated	mr_keep.outcome	data_source.outcome	chr.exposure	samplesize.exposure	pval.exposure	se.exposure	pos.exposure	id.exposure	exposure	mr_keep.exposure	pval_origin.exposure	data_source.exposure	action	mr_keep
rs10140104	G	A	G	A	0.1949	-0.000106193	NA	0.631928	FALSE	FALSE	FALSE	ukb-b-5126	14	94634111	0.00012952	463010	0.41	Diagnoses - main ICD10: I21.1 Acute transmural myocardial infarction of inferior wall || id:ukb-b-5126	Diagnoses - main ICD10: I21.1 Acute transmural myocardial infarction of inferior wall	Diagnoses - main ICD10: I21.1 Acute transmural myocardial infarction of inferior wall || ||	TRUE	igd	14	991	2.29398e-05	0.0458049	94634111	prot-c-2665_26_2	|| id:prot-c-2665_26_2	TRUE	reported	igd	2	TRUE
rs10843287	T	C	T	C	-0.184	0.000185612	NA	0.479342	FALSE	FALSE	FALSE	ukb-b-5126	12	29118776	0.000124678	463010	0.14	Diagnoses - main ICD10: I21.1 Acute transmural myocardial infarction of inferior wall || id:ukb-b-5126	Diagnoses - main ICD10: I21.1 Acute transmural myocardial infarction of inferior wall	Diagnoses - main ICD10: I21.1 Acute transmural myocardial infarction of inferior wall || ||	TRUE	igd	12	995	2.59902e-05	0.04354	29118776	prot-c-2665_26_2	|| id:prot-c-2665_26_2	TRUE	reported	igd	2	TRUE
rs1333417	G	T	G	T	0.1831	-6.77504e-05	NA	0.549081	FALSE	FALSE	FALSE	ukb-b-5126	13	81610387	0.000126105	463010	0.59	Diagnoses - main ICD10: I21.1 Acute transmural myocardial infarction of inferior wall || id:ukb-b-5126	Diagnoses - main ICD10: I21.1 Acute transmural myocardial infarction of inferior wall	Diagnoses - main ICD10: I21.1 Acute transmural myocardial infarction of inferior wall || ||	TRUE	igd	13	993	2.35999e-05	0.0431026	81610387	prot-c-2665_26_2	|| id:prot-c-2665_26_2	TRUE	reported	igd	2	TRUE
rs2127965	G	A	G	A	0.1821	-0.000111276	NA	0.615087	FALSE	FALSE	FALSE	ukb-b-5126	6	113304903	0.000128221	463010	0.39	Diagnoses - main ICD10: I21.1 Acute transmural myocardial infarction of inferior wall || id:ukb-b-5126	Diagnoses - main ICD10: I21.1 Acute transmural myocardial infarction of inferior wall	Diagnoses - main ICD10: I21.1 Acute transmural myocardial infarction of inferior wall || ||	TRUE	igd	6	991	4.19199e-05	0.0442527	113304903	prot-c-2665_26_2	|| id:prot-c-2665_26_2	TRUE	reported	igd	2	TRUE
rs2765974	A	C	A	C	0.1877	2.22546e-05	NA	0.600816	FALSE	FALSE	FALSE	ukb-b-5126	10	11288418	0.000128071	463010	0.86	Diagnoses - main ICD10: I21.1 Acute transmural myocardial infarction of inferior wall || id:ukb-b-5126	Diagnoses - main ICD10: I21.1 Acute transmural myocardial infarction of inferior wall	Diagnoses - main ICD10: I21.1 Acute transmural myocardial infarction of inferior wall || ||	TRUE	igd	10	984	2.67898e-05	0.0444892	11288418	prot-c-2665_26_2	|| id:prot-c-2665_26_2	TRUE	reported	igd	2	TRUE
rs6504436	C	T	C	T	-0.2088	-4.15736e-06	NA	0.314043	FALSE	FALSE	FALSE	ukb-b-5126	17	64481804	0.0001346	463010	0.98	Diagnoses - main ICD10: I21.1 Acute transmural myocardial infarction of inferior wall || id:ukb-b-5126	Diagnoses - main ICD10: I21.1 Acute transmural myocardial infarction of inferior wall	Diagnoses - main ICD10: I21.1 Acute transmural myocardial infarction of inferior wall || ||	TRUE	igd	17	996	1.483e-05	0.0479669	64481804	prot-c-2665_26_2	|| id:prot-c-2665_26_2	TRUE	reported	igd	2	TRUE
rs879261	C	T	C	T	-0.2019	0.000208856	NA	0.580505	FALSE	FALSE	FALSE	ukb-b-5126	21	35200764	0.000126407	463010	0.0980009	Diagnoses - main ICD10: I21.1 Acute transmural myocardial infarction of inferior wall || id:ukb-b-5126	Diagnoses - main ICD10: I21.1 Acute transmural myocardial infarction of inferior wall	Diagnoses - main ICD10: I21.1 Acute transmural myocardial infarction of inferior wall || ||	TRUE	igd	21	997	7.51606e-06	0.0448467	35200764	prot-c-2665_26_2	|| id:prot-c-2665_26_2	TRUE	reported	igd	2	TRUE
